# Supplementary material for: Cytoprotective Effects of Lipid Emulsion Against Bupivacaine-Induced Cytotoxicity in Human Rotator Cuff Fibroblasts
Source: Antioxidants (Basel). 2026 Apr 2;15(4):447. doi: 10.3390/antiox15040447 (PMC13113884; doi:10.3390/antiox15040447)
Supplement: Supplementary file 1 [file antioxidants-15-00447-s001.zip]

Archive with 1 entries (1 files):
- antioxidants-4190085-supplementary.pdf
